# Supplementary material for: Real-World Treatment Efficacy and Safety Profile of Sofosbuvir- and Velpatasvir-Based HCV Treatment in South Korea: Multicenter Prospective Study
Source: Viruses. 2025 Jul 4;17(7):949. doi: 10.3390/v17070949 (PMC12300531; doi:10.3390/v17070949)
Supplement: Supplementary file 1 [file viruses-17-00949-s001.zip]

Archive with 1 entries (1 files):
- viruses-3672036-supplementary.pdf
